# Supplementary material for: Nanofiltration Membranes from Poly(sodium-p-styrenesulfonate)/Polyethylenimine Polyelectrolyte Complex Modified with Carbon Nanoparticles for Enhanced Water Treatment
Source: Polymers (Basel). 2025 May 10;17(10):1306. doi: 10.3390/polym17101306 (PMC12114722; doi:10.3390/polym17101306)
Supplement: Supplementary file 1 [file polymers-17-01306-s001.zip]

Archive with 1 entries (1 files):
- polymers-3612249-supplementary.pdf
